# Supplementary material for: The clinical relevance of a polygenic risk score for type 2 diabetes mellitus in the Korean population
Source: Sci Rep. 2024 Mar 8;14:5749. doi: 10.1038/s41598-024-55313-0 (PMC10923897; doi:10.1038/s41598-024-55313-0)
Supplement: Supplementary file 2 — Supplementary Table S7. [file 41598_2024_55313_MOESM2_ESM.xlsx]

## Sheet: Supplementary Table S7
Supplementary Table S7. Results of multivariate Cox regression analysis of incidence of T2DM
			Model without PRS		Model with Standardized PRS		Model with PRS (categorical)
			HR (95% CI)	P-value	HR (95% CI)	P-value	HR (95% CI)	P-value
Model 1	Age		1.02 (1.01, 1.03)	<.001	1.02 (1.02, 1.03)	<.001	1.02 (1.02, 1.03)	<.001
	SEX	Male	Ref		Ref		Ref
		Female	0.78 (0.70, 0.88)	<.001	0.77 (0.69, 0.87)	<.001	0.78 (0.69, 0.88)	<.001
	Standardized PRS				1.43 (1.35, 1.52)	<.001
	Categorized PRS	Middle (10-90%)					Ref
		Bottom Decile					0.52 (0.41, 0.67)	<.001
		Top Decile					1.88 (1.58, 2.24)	<.001
Model 2	Age		1.02 (1.02, 1.03)	<.001	1.02 (1.02, 1.03)	<.001	1.03 (1.02, 1.03)	<.001
	SEX	Male	Ref		Ref		Ref
		Female	0.76 (0.68, 0.85)	<.001	0.75 (0.67, 0.85)	<.001	0.76 (0.68, 0.85)	<.001
	Family History	X	Ref		Ref		Ref
		O	1.62 (1.41, 1.88)	<.001	1.48 (1.28, 1.71)	<.001	1.55 (1.34, 1.79)	<.001
	Standardized PRS				1.40 (1.32, 1.49)	<.001
	Categorized PRS	Middle (10-90%)					Ref
		Bottom Decile					0.53 (0.42, 0.68)	<.001
		Top Decile					1.81 (1.51, 2.15)	<.001
Model 3	Age		1.02 (1.01, 1.02)	<.001	1.02 (1.01, 1.03)	<.001	1.02 (1.01, 1.03)	<.001
	SEX	Male	Ref		Ref		Ref
		Female	0.88 (0.73, 1.06)	0.186	0.89 (0.74, 1.07)	0.222	0.90 (0.75, 1.09)	0.281
	Family History	X	Ref		Ref		Ref
		O	1.62 (1.41, 1.87)	<.001	1.47 (1.27, 1.70)	<.001	1.54 (1.34, 1.78)	<.001
	BMI		1.09 (1.07, 1.11)	<.001	1.09 (1.07, 1.11)	<.001	1.09 (1.07, 1.11)	<.001
	SBP	per 10 increase	1.13 (1.09, 1.17)	<.001	1.13 (1.09, 1.17)	<.001	1.13 (1.09, 1.17)	<.001
	Smoking Status	non smoker	Ref		Ref		Ref
		past smoker	1.14 (0.92, 1.42)	0.237	1.16 (0.93, 1.44)	0.188	1.18 (0.95, 1.47)	0.144
		current smoker	1.39 (1.14, 1.70)	0.001	1.43 (1.17, 1.75)	<.001	1.43 (1.17, 1.75)	<.001
	Standardized PRS				1.40 (1.32, 1.49)	<.001
	Categorized PRS	Middle (10-90%)					Ref
		Bottom Decile					0.53 (0.42, 0.68)	<.001
		Top Decile					1.76 (1.47, 2.10)	<.001
Model 4	Age		1.02 (1.01, 1.02)	<.001	1.02 (1.01, 1.03)	<.001	1.02 (1.01, 1.03)	<.001
	SEX	Male	Ref		Ref		Ref
		Female	0.94 (0.78, 1.14)	0.557	0.95 (0.79, 1.14)	0.585	0.96 (0.80, 1.16)	0.68
	Family History	X	Ref		Ref		Ref
		O	1.60 (1.39, 1.85)	<.001	1.46 (1.27, 1.69)	<.001	1.53 (1.33, 1.77)	<.001
	BMI		1.07 (1.05, 1.09)	<.001	1.07 (1.05, 1.09)	<.001	1.07 (1.05, 1.09)	<.001
	SBP	per 10 increase	1.13 (1.09, 1.17)	<.001	1.13 (1.09, 1.16)	<.001	1.12 (1.08, 1.16)	<.001
	Smoking Status	non smoker	Ref		Ref		Ref
		past smoker	1.11 (0.90, 1.39)	0.334	1.13 (0.91, 1.41)	0.263	1.15 (0.92, 1.43)	0.22
		current smoker	1.33 (1.09, 1.62)	0.005	1.37 (1.12, 1.67)	0.002	1.36 (1.12, 1.66)	0.002
	HDL	per 10 increase	0.92 (0.87, 0.98)	0.007	0.92 (0.87, 0.97)	0.005	0.92 (0.87, 0.98)	0.007
	LDL	per 10 increase	1.01 (1.00, 1.03)	0.111	1.01 (0.99, 1.03)	0.149	1.01 (0.99, 1.03)	0.153
	TG	per 10 increase	1.01 (1.01, 1.02)	<.001	1.01 (1.01, 1.02)	<.001	1.01 (1.01, 1.02)	<.001
	Standardized PRS				1.40 (1.32, 1.49)	<.001
	Categorized PRS	Middle (10-90%)					Ref
		Bottom Decile					0.54 (0.42, 0.69)	<.001
		Top Decile					1.77 (1.48, 2.11)	<.001
